# Supplementary material for: Economic Impact of a Precision Nutrition Digital Therapeutic on Employer Health Costs: A Multi-Employer and Multi-Year Claims Analysis
Source: Healthcare (Basel). 2025 Dec 2;13(23):3147. doi: 10.3390/healthcare13233147 (PMC12691840; doi:10.3390/healthcare13233147)
Supplement: Supplementary file 1 [file healthcare-13-03147-s001.zip]

Archive with 7 entries (7 files):
- Figure S1.pdf
- Figure S2.pdf
- Notes S1-S3.pdf
- Table S1.pdf
- Table S2.pdf
- Table S3.xlsx
- Table S4.pdf
