# Supplementary material for: Economic Impact of a Precision Nutrition Digital Therapeutic on Employer Health Costs: A Multi-Employer and Multi-Year Claims Analysis
Source: Healthcare (Basel). 2025 Dec 2;13(23):3147. doi: 10.3390/healthcare13233147 (PMC12691840; doi:10.3390/healthcare13233147)
Supplement: Supplementary file 1 [file healthcare-13-03147-s001.zip › Table S3.xlsx]

## Sheet: Title and Description
	Title	Monthly sample distribution and per-member spending by partner × month × group × cost category
	Description	Description. This long-format table reports the monthly sample distribution and mean per-member dollar spending for each combination of employer (partner_id), calendar month (month_of_service), treatment group (group) and analytic cost category (cost_category). The table is intended to document the temporal and categorical composition of the analytic sample used in the DiD2S models and to allow i…

## Sheet: Sheet1
Employer identifier	month_of_service	Treatment Group	Cost Category	N Members	mean PMPM
36	2022-02-01	control	Obesity	1	520
36	2022-02-01	control	Total Diet-responsive	100	312
36	2022-02-01	control	Total Medical	110	357
36	2022-02-01	treated	Total Medical	1	277
36	2022-03-01	control	Total Diet-responsive	122	288
36	2022-03-01	control	Total Medical	127	337
36	2022-03-01	treated	Total Diet-responsive	1	897
36	2022-03-01	treated	Total Medical	2	528
36	2022-04-01	control	Total Diet-responsive	119	295
36	2022-04-01	control	Total Medical	127	352
36	2022-04-01	treated	Total Diet-responsive	1	29
36	2022-04-01	treated	Total Medical	1	29
36	2022-05-01	control	Total Diet-responsive	121	263
36	2022-05-01	control	Total Medical	132	318
36	2022-05-01	treated	Total Diet-responsive	2	70
36	2022-05-01	treated	Total Medical	3	179
36	2022-06-01	control	Total Diet-responsive	116	412
36	2022-06-01	control	Mental Health (Anxiety + Depression)	48	197
36	2022-06-01	control	Total Medical	124	470
36	2022-06-01	treated	Total Diet-responsive	4	818
36	2022-06-01	treated	Mental Health (Anxiety + Depression)	1	134
36	2022-06-01	treated	Total Medical	4	837
36	2022-07-01	control	Obesity	8	2.752
36	2022-07-01	control	Total Diet-responsive	153	436
36	2022-07-01	control	Mental Health (Anxiety + Depression)	47	175
36	2022-07-01	control	Total Medical	161	469
36	2022-07-01	treated	Total Diet-responsive	5	341
36	2022-07-01	treated	Total Medical	5	341
36	2022-08-01	control	Total Diet-responsive	168	485
36	2022-08-01	control	Mental Health (Anxiety + Depression)	46	211
36	2022-08-01	control	Total Medical	176	513
36	2022-08-01	treated	Total Diet-responsive	11	576
36	2022-08-01	treated	Mental Health (Anxiety + Depression)	1	128
36	2022-08-01	treated	Total Medical	12	585
36	2022-09-01	control	Total Diet-responsive	170	421
36	2022-09-01	control	Mental Health (Anxiety + Depression)	43	176
36	2022-09-01	control	Total Medical	175	528
36	2022-09-01	treated	Total Diet-responsive	11	357
36	2022-09-01	treated	Mental Health (Anxiety + Depression)	3	137
36	2022-09-01	treated	Total Medical	12	385
36	2022-10-01	control	Obesity	17	5.684
36	2022-10-01	control	Total Diet-responsive	173	918
36	2022-10-01	control	Mental Health (Anxiety + Depression)	43	195
36	2022-10-01	control	Total Medical	177	989
36	2022-10-01	treated	Obesity	1	102
36	2022-10-01	treated	Total Diet-responsive	14	5.477
36	2022-10-01	treated	Mental Health (Anxiety + Depression)	3	199
36	2022-10-01	treated	Total Medical	15	5.15
36	2022-11-01	control	Obesity	21	151
36	2022-11-01	control	Total Diet-responsive	183	613
36	2022-11-01	control	Mental Health (Anxiety + Depression)	47	208
36	2022-11-01	control	Total Medical	191	641
36	2022-11-01	treated	Obesity	1	102
36	2022-11-01	treated	Total Diet-responsive	12	508
36	2022-11-01	treated	Mental Health (Anxiety + Depression)	6	159
36	2022-11-01	treated	Total Medical	14	612
36	2022-12-01	control	Obesity	22	4.509
36	2022-12-01	control	Total Diet-responsive	182	1.172
36	2022-12-01	control	Mental Health (Anxiety + Depression)	47	401
36	2022-12-01	control	Total Medical	193	1.179
36	2022-12-01	treated	Total Diet-responsive	15	414
36	2022-12-01	treated	Mental Health (Anxiety + Depression)	7	217
36	2022-12-01	treated	Total Medical	17	598
36	2023-01-01	control	Obesity	15	1.337
36	2023-01-01	control	Total Diet-responsive	156	911
36	2023-01-01	control	Mental Health (Anxiety + Depression)	44	368
36	2023-01-01	control	Total Medical	163	1.016
36	2023-01-01	treated	Obesity	1	116
36	2023-01-01	treated	Total Diet-responsive	13	386
36	2023-01-01	treated	Mental Health (Anxiety + Depression)	8	340
36	2023-01-01	treated	Total Medical	16	530
138	2023-01-01	control	Total Diet-responsive	140	2.015
138	2023-01-01	control	Mental Health (Anxiety + Depression)	56	968
138	2023-01-01	control	Total Medical	156	2.794
138	2023-01-01	treated	Total Diet-responsive	1	191
138	2023-01-01	treated	Mental Health (Anxiety + Depression)	1	191
138	2023-01-01	treated	Total Medical	1	191
36	2023-02-01	control	Obesity	12	8.962
36	2023-02-01	control	Total Diet-responsive	161	1.09
36	2023-02-01	control	Mental Health (Anxiety + Depression)	45	174
36	2023-02-01	control	Total Medical	169	1.098
36	2023-02-01	treated	Total Diet-responsive	13	559
36	2023-02-01	treated	Mental Health (Anxiety + Depression)	5	88
36	2023-02-01	treated	Total Medical	15	528
138	2023-02-01	control	Total Diet-responsive	125	1.915
138	2023-02-01	control	Mental Health (Anxiety + Depression)	59	169
138	2023-02-01	control	Total Medical	157	2.118
138	2023-02-01	treated	Total Diet-responsive	2	72
138	2023-02-01	treated	Mental Health (Anxiety + Depression)	1	104
138	2023-02-01	treated	Total Medical	3	53
36	2023-03-01	control	Obesity	23	5.159
36	2023-03-01	control	Total Diet-responsive	178	1.019
36	2023-03-01	control	Mental Health (Anxiety + Depression)	39	190
36	2023-03-01	control	Total Medical	185	1.039
36	2023-03-01	treated	Obesity	1	254
36	2023-03-01	treated	Total Diet-responsive	17	354
36	2023-03-01	treated	Mental Health (Anxiety + Depression)	8	186
36	2023-03-01	treated	Total Medical	19	441
138	2023-03-01	control	Total Diet-responsive	145	655
138	2023-03-01	control	Mental Health (Anxiety + Depression)	61	252
138	2023-03-01	control	Total Medical	168	1.12
36	2023-04-01	control	Obesity	15	540
36	2023-04-01	control	Total Diet-responsive	168	601
36	2023-04-01	control	Mental Health (Anxiety + Depression)	46	195
36	2023-04-01	control	Total Medical	176	640
36	2023-04-01	treated	Total Diet-responsive	16	294
36	2023-04-01	treated	Mental Health (Anxiety + Depression)	9	127
36	2023-04-01	treated	Total Medical	19	399
138	2023-04-01	control	Total Diet-responsive	105	818
138	2023-04-01	control	Mental Health (Anxiety + Depression)	48	776
138	2023-04-01	control	Total Medical	134	1.031
138	2023-04-01	treated	Total Diet-responsive	1	111
138	2023-04-01	treated	Mental Health (Anxiety + Depression)	1	111
138	2023-04-01	treated	Total Medical	2	309
36	2023-05-01	control	Obesity	23	1.98
36	2023-05-01	control	Total Diet-responsive	191	870
36	2023-05-01	control	Mental Health (Anxiety + Depression)	48	207
36	2023-05-01	control	Total Medical	200	898
36	2023-05-01	treated	Total Diet-responsive	13	223
36	2023-05-01	treated	Mental Health (Anxiety + Depression)	7	150
36	2023-05-01	treated	Total Medical	15	313
138	2023-05-01	control	Total Diet-responsive	128	786
138	2023-05-01	control	Mental Health (Anxiety + Depression)	49	284
138	2023-05-01	control	Total Medical	162	1.816
138	2023-05-01	treated	Total Diet-responsive	1	2.858
138	2023-05-01	treated	Total Medical	2	1.444
36	2023-06-01	control	Obesity	16	277
36	2023-06-01	control	Total Diet-responsive	186	482
36	2023-06-01	control	Mental Health (Anxiety + Depression)	44	168
36	2023-06-01	control	Total Medical	198	532
36	2023-06-01	treated	Total Diet-responsive	19	405
36	2023-06-01	treated	Mental Health (Anxiety + Depression)	7	133
36	2023-06-01	treated	Total Medical	22	448
138	2023-06-01	control	Total Diet-responsive	114	964
138	2023-06-01	control	Mental Health (Anxiety + Depression)	44	216
138	2023-06-01	control	Total Medical	141	1.247
138	2023-06-01	treated	Total Diet-responsive	1	145
138	2023-06-01	treated	Total Medical	2	251
36	2023-07-01	control	Obesity	26	590
36	2023-07-01	control	Total Diet-responsive	182	501
36	2023-07-01	control	Mental Health (Anxiety + Depression)	47	362
36	2023-07-01	control	Total Medical	192	539
36	2023-07-01	treated	Total Diet-responsive	14	247
36	2023-07-01	treated	Mental Health (Anxiety + Depression)	8	134
36	2023-07-01	treated	Total Medical	17	252
138	2023-07-01	control	Total Diet-responsive	137	878
138	2023-07-01	control	Mental Health (Anxiety + Depression)	53	292
138	2023-07-01	control	Total Medical	158	1.875
36	2023-08-01	control	Total Diet-responsive	197	568
36	2023-08-01	control	Mental Health (Anxiety + Depression)	40	581
36	2023-08-01	control	Total Medical	211	619
36	2023-08-01	treated	Total Diet-responsive	11	628
36	2023-08-01	treated	Mental Health (Anxiety + Depression)	6	166
36	2023-08-01	treated	Total Medical	13	800
138	2023-08-01	control	Total Diet-responsive	122	534
138	2023-08-01	control	Mental Health (Anxiety + Depression)	52	297
138	2023-08-01	control	Total Medical	155	865
138	2023-08-01	treated	Total Diet-responsive	1	123
138	2023-08-01	treated	Mental Health (Anxiety + Depression)	1	123
138	2023-08-01	treated	Total Medical	1	10.386
36	2023-09-01	control	Obesity	25	2.075
36	2023-09-01	control	Total Diet-responsive	188	843
36	2023-09-01	control	Mental Health (Anxiety + Depression)	43	374
36	2023-09-01	control	Total Medical	198	892
36	2023-09-01	treated	Obesity	1	123
36	2023-09-01	treated	Total Diet-responsive	16	250
36	2023-09-01	treated	Mental Health (Anxiety + Depression)	5	97
36	2023-09-01	treated	Total Medical	17	331
138	2023-09-01	control	Total Diet-responsive	167	621
138	2023-09-01	control	Mental Health (Anxiety + Depression)	54	243
138	2023-09-01	control	Total Medical	186	889
138	2023-09-01	treated	Total Diet-responsive	2	446
138	2023-09-01	treated	Mental Health (Anxiety + Depression)	2	103
138	2023-09-01	treated	Total Medical	3	460
36	2023-10-01	control	Obesity	27	198
36	2023-10-01	control	Total Diet-responsive	200	618
36	2023-10-01	control	Mental Health (Anxiety + Depression)	40	373
36	2023-10-01	control	Total Medical	215	688
36	2023-10-01	treated	Obesity	1	160
36	2023-10-01	treated	Total Diet-responsive	17	727
36	2023-10-01	treated	Mental Health (Anxiety + Depression)	5	178
36	2023-10-01	treated	Total Medical	20	751
138	2023-10-01	control	Total Diet-responsive	151	965
138	2023-10-01	control	Mental Health (Anxiety + Depression)	55	371
138	2023-10-01	control	Total Medical	174	1.566
138	2023-10-01	treated	Total Medical	1	288
36	2023-11-01	control	Obesity	33	327
36	2023-11-01	control	Total Diet-responsive	195	806
36	2023-11-01	control	Mental Health (Anxiety + Depression)	42	395
36	2023-11-01	control	Total Medical	206	862
36	2023-11-01	treated	Obesity	2	1.387
36	2023-11-01	treated	Total Diet-responsive	15	520
36	2023-11-01	treated	Mental Health (Anxiety + Depression)	3	195
36	2023-11-01	treated	Total Medical	16	594
138	2023-11-01	control	Total Diet-responsive	138	1.331
138	2023-11-01	control	Mental Health (Anxiety + Depression)	70	283
138	2023-11-01	control	Total Medical	161	1.688
138	2023-11-01	treated	Total Medical	1	429
36	2023-12-01	control	Obesity	19	2.109
36	2023-12-01	control	Total Diet-responsive	213	837
36	2023-12-01	control	Mental Health (Anxiety + Depression)	45	204
36	2023-12-01	control	Total Medical	221	874
36	2023-12-01	treated	Obesity	1	102
36	2023-12-01	treated	Total Diet-responsive	10	310
36	2023-12-01	treated	Mental Health (Anxiety + Depression)	2	204
36	2023-12-01	treated	Total Medical	13	258
138	2023-12-01	control	Total Diet-responsive	123	1.022
138	2023-12-01	control	Mental Health (Anxiety + Depression)	44	351
138	2023-12-01	control	Total Medical	152	2.029
138	2023-12-01	treated	Total Diet-responsive	1	200
138	2023-12-01	treated	Mental Health (Anxiety + Depression)	1	200
138	2023-12-01	treated	Total Medical	1	578
36	2024-01-01	control	Obesity	11	141
36	2024-01-01	control	Total Diet-responsive	189	545
36	2024-01-01	control	Mental Health (Anxiety + Depression)	52	187
36	2024-01-01	control	Total Medical	199	584
36	2024-01-01	treated	Total Diet-responsive	9	516
36	2024-01-01	treated	Mental Health (Anxiety + Depression)	4	181
36	2024-01-01	treated	Total Medical	12	473
138	2024-01-01	control	Total Diet-responsive	129	787
138	2024-01-01	control	Mental Health (Anxiety + Depression)	48	204
138	2024-01-01	control	Total Medical	160	1.382
138	2024-01-01	treated	Total Diet-responsive	1	200
138	2024-01-01	treated	Mental Health (Anxiety + Depression)	1	200
138	2024-01-01	treated	Total Medical	1	13.494
168	2024-01-01	control	Digestive Disorders	17	538
168	2024-01-01	control	Obesity	23	297
168	2024-01-01	control	Total Diet-responsive	456	758
168	2024-01-01	control	Mental Health (Anxiety + Depression)	173	296
168	2024-01-01	control	Total Medical	552	2.061
168	2024-01-01	treated	Digestive Disorders	2	372
168	2024-01-01	treated	Obesity	5	175
168	2024-01-01	treated	Total Diet-responsive	77	1.289
168	2024-01-01	treated	Mental Health (Anxiety + Depression)	29	646
168	2024-01-01	treated	Total Medical	87	1.423
174	2024-01-01	control	Total Diet-responsive	39	1.667
174	2024-01-01	control	Total Medical	39	1.667
174	2024-01-01	treated	Total Diet-responsive	2	138
174	2024-01-01	treated	Total Medical	2	138
186	2024-01-01	control	Digestive Disorders	16	1.78
186	2024-01-01	control	Obesity	49	195
186	2024-01-01	control	Total Diet-responsive	332	588
186	2024-01-01	control	Mental Health (Anxiety + Depression)	152	402
186	2024-01-01	control	Total Medical	389	1.636
186	2024-01-01	treated	Digestive Disorders	1	115
186	2024-01-01	treated	Obesity	3	55
186	2024-01-01	treated	Total Diet-responsive	7	143
186	2024-01-01	treated	Mental Health (Anxiety + Depression)	4	194
186	2024-01-01	treated	Total Medical	10	208
192	2024-01-01	control	Total Diet-responsive	120	613
192	2024-01-01	control	Mental Health (Anxiety + Depression)	33	116
192	2024-01-01	control	Total Medical	135	584
192	2024-01-01	treated	Total Diet-responsive	6	74
192	2024-01-01	treated	Mental Health (Anxiety + Depression)	3	93
192	2024-01-01	treated	Total Medical	7	155
36	2024-02-01	control	Obesity	11	168
36	2024-02-01	control	Total Diet-responsive	194	410
36	2024-02-01	control	Mental Health (Anxiety + Depression)	41	231
36	2024-02-01	control	Total Medical	203	455
36	2024-02-01	treated	Obesity	2	196
36	2024-02-01	treated	Total Diet-responsive	12	230
36	2024-02-01	treated	Mental Health (Anxiety + Depression)	4	149
36	2024-02-01	treated	Total Medical	14	228
138	2024-02-01	control	Total Diet-responsive	137	833
138	2024-02-01	control	Mental Health (Anxiety + Depression)	52	205
138	2024-02-01	control	Total Medical	168	1.496
138	2024-02-01	treated	Total Diet-responsive	1	100
138	2024-02-01	treated	Mental Health (Anxiety + Depression)	1	100
138	2024-02-01	treated	Total Medical	1	51.116
168	2024-02-01	control	Digestive Disorders	64	715
168	2024-02-01	control	Obesity	23	219
168	2024-02-01	control	Total Diet-responsive	572	821
168	2024-02-01	control	Mental Health (Anxiety + Depression)	213	367
168	2024-02-01	control	Total Medical	663	1.713
168	2024-02-01	treated	Digestive Disorders	5	330
168	2024-02-01	treated	Obesity	4	191
168	2024-02-01	treated	Total Diet-responsive	73	1.126
168	2024-02-01	treated	Mental Health (Anxiety + Depression)	23	664
168	2024-02-01	treated	Total Medical	82	1.787
186	2024-02-01	control	Digestive Disorders	14	472
186	2024-02-01	control	Obesity	40	396
186	2024-02-01	control	Total Diet-responsive	324	812
186	2024-02-01	control	Mental Health (Anxiety + Depression)	181	663
186	2024-02-01	control	Total Medical	381	1.478
186	2024-02-01	treated	Obesity	1	91
186	2024-02-01	treated	Total Diet-responsive	5	177
186	2024-02-01	treated	Mental Health (Anxiety + Depression)	2	185
186	2024-02-01	treated	Total Medical	6	311
192	2024-02-01	control	Obesity	26	183
192	2024-02-01	control	Total Diet-responsive	254	451
192	2024-02-01	control	Mental Health (Anxiety + Depression)	89	777
192	2024-02-01	control	Total Medical	281	996
192	2024-02-01	treated	Total Diet-responsive	12	129
192	2024-02-01	treated	Mental Health (Anxiety + Depression)	5	75
192	2024-02-01	treated	Total Medical	13	470
36	2024-03-01	control	Total Diet-responsive	208	552
36	2024-03-01	control	Mental Health (Anxiety + Depression)	46	213
36	2024-03-01	control	Total Medical	215	599
36	2024-03-01	treated	Total Diet-responsive	11	337
36	2024-03-01	treated	Mental Health (Anxiety + Depression)	4	143
36	2024-03-01	treated	Total Medical	12	519
138	2024-03-01	control	Total Diet-responsive	128	1.163
138	2024-03-01	control	Mental Health (Anxiety + Depression)	59	465
138	2024-03-01	control	Total Medical	145	1.667
138	2024-03-01	treated	Total Diet-responsive	1	300
138	2024-03-01	treated	Mental Health (Anxiety + Depression)	1	300
138	2024-03-01	treated	Total Medical	1	300
168	2024-03-01	control	Digestive Disorders	38	1.475
168	2024-03-01	control	Obesity	36	445
168	2024-03-01	control	Total Diet-responsive	566	1.29
168	2024-03-01	control	Mental Health (Anxiety + Depression)	219	316
168	2024-03-01	control	Total Medical	662	2.136
168	2024-03-01	treated	Digestive Disorders	3	479
168	2024-03-01	treated	Obesity	6	288
168	2024-03-01	treated	Total Diet-responsive	70	1.517
168	2024-03-01	treated	Mental Health (Anxiety + Depression)	26	486
168	2024-03-01	treated	Total Medical	81	1.793
174	2024-03-01	control	Total Diet-responsive	68	591
174	2024-03-01	control	Total Medical	69	587
174	2024-03-01	treated	Total Diet-responsive	1	523
174	2024-03-01	treated	Total Medical	1	523
186	2024-03-01	control	Digestive Disorders	26	463
186	2024-03-01	control	Obesity	52	996
186	2024-03-01	control	Total Diet-responsive	361	744
186	2024-03-01	control	Mental Health (Anxiety + Depression)	186	331
186	2024-03-01	control	Total Medical	425	1.68
186	2024-03-01	treated	Obesity	2	95
186	2024-03-01	treated	Total Diet-responsive	6	2.697
186	2024-03-01	treated	Mental Health (Anxiety + Depression)	1	340
186	2024-03-01	treated	Total Medical	6	2.891
192	2024-03-01	control	Obesity	42	4.462
192	2024-03-01	control	Total Diet-responsive	344	938
192	2024-03-01	control	Mental Health (Anxiety + Depression)	127	347
192	2024-03-01	control	Total Medical	383	1.566
192	2024-03-01	treated	Total Diet-responsive	13	470
192	2024-03-01	treated	Mental Health (Anxiety + Depression)	5	179
192	2024-03-01	treated	Total Medical	16	612
36	2024-04-01	control	Total Diet-responsive	190	569
36	2024-04-01	control	Mental Health (Anxiety + Depression)	45	200
36	2024-04-01	control	Total Medical	199	603
36	2024-04-01	treated	Total Diet-responsive	12	550
36	2024-04-01	treated	Mental Health (Anxiety + Depression)	5	125
36	2024-04-01	treated	Total Medical	14	679
138	2024-04-01	control	Total Diet-responsive	129	1.55
138	2024-04-01	control	Mental Health (Anxiety + Depression)	57	1.245
138	2024-04-01	control	Total Medical	152	2.325
138	2024-04-01	treated	Total Diet-responsive	2	213
138	2024-04-01	treated	Mental Health (Anxiety + Depression)	2	213
138	2024-04-01	treated	Total Medical	2	448
168	2024-04-01	control	Digestive Disorders	30	588
168	2024-04-01	control	Obesity	33	170
168	2024-04-01	control	Total Diet-responsive	623	946
168	2024-04-01	control	Mental Health (Anxiety + Depression)	234	343
168	2024-04-01	control	Total Medical	737	1.781
168	2024-04-01	treated	Digestive Disorders	1	48
168	2024-04-01	treated	Obesity	4	192
168	2024-04-01	treated	Total Diet-responsive	57	1.4
168	2024-04-01	treated	Mental Health (Anxiety + Depression)	26	435
168	2024-04-01	treated	Total Medical	71	3.02
174	2024-04-01	control	Total Diet-responsive	98	616
174	2024-04-01	control	Total Medical	98	616
174	2024-04-01	treated	Total Diet-responsive	2	35
174	2024-04-01	treated	Total Medical	2	35
186	2024-04-01	control	Digestive Disorders	17	1.502
186	2024-04-01	control	Obesity	50	540
186	2024-04-01	control	Total Diet-responsive	390	898
186	2024-04-01	control	Mental Health (Anxiety + Depression)	212	391
186	2024-04-01	control	Total Medical	472	1.768
186	2024-04-01	treated	Obesity	1	40
186	2024-04-01	treated	Total Diet-responsive	4	396
186	2024-04-01	treated	Mental Health (Anxiety + Depression)	2	200
186	2024-04-01	treated	Total Medical	6	466
192	2024-04-01	control	Obesity	40	1.912
192	2024-04-01	control	Total Diet-responsive	355	724
192	2024-04-01	control	Mental Health (Anxiety + Depression)	118	202
192	2024-04-01	control	Total Medical	399	1.279
192	2024-04-01	treated	Total Diet-responsive	15	233
192	2024-04-01	treated	Mental Health (Anxiety + Depression)	9	120
192	2024-04-01	treated	Total Medical	17	1.263
210	2024-04-01	control	Total Diet-responsive	72	4.338
210	2024-04-01	control	Total Medical	86	8.921
210	2024-04-01	treated	Total Diet-responsive	3	8.921
210	2024-04-01	treated	Total Medical	3	10.326
36	2024-05-01	control	Obesity	13	187
36	2024-05-01	control	Total Diet-responsive	208	426
36	2024-05-01	control	Mental Health (Anxiety + Depression)	52	187
36	2024-05-01	control	Total Medical	221	475
36	2024-05-01	treated	Obesity	2	255
36	2024-05-01	treated	Total Diet-responsive	14	296
36	2024-05-01	treated	Mental Health (Anxiety + Depression)	4	149
36	2024-05-01	treated	Total Medical	15	328
138	2024-05-01	control	Total Diet-responsive	140	1.476
138	2024-05-01	control	Total Medical	165	2.39
138	2024-05-01	treated	Total Diet-responsive	2	101
138	2024-05-01	treated	Total Medical	2	614
168	2024-05-01	control	Digestive Disorders	88	732
168	2024-05-01	control	Obesity	29	174
168	2024-05-01	control	Total Diet-responsive	659	833
168	2024-05-01	control	Mental Health (Anxiety + Depression)	225	362
168	2024-05-01	control	Total Medical	792	1.291
168	2024-05-01	treated	Digestive Disorders	5	891
168	2024-05-01	treated	Obesity	4	323
168	2024-05-01	treated	Total Diet-responsive	86	885
168	2024-05-01	treated	Mental Health (Anxiety + Depression)	28	406
168	2024-05-01	treated	Total Medical	104	2.608
174	2024-05-01	control	Total Diet-responsive	96	672
174	2024-05-01	control	Total Medical	97	668
174	2024-05-01	treated	Total Diet-responsive	1	40
174	2024-05-01	treated	Total Medical	1	40
186	2024-05-01	control	Digestive Disorders	23	5.189
186	2024-05-01	control	Obesity	51	863
186	2024-05-01	control	Total Diet-responsive	431	1.208
186	2024-05-01	control	Mental Health (Anxiety + Depression)	241	599
186	2024-05-01	control	Total Medical	501	3.63
186	2024-05-01	treated	Total Diet-responsive	4	502
186	2024-05-01	treated	Mental Health (Anxiety + Depression)	2	130
186	2024-05-01	treated	Total Medical	6	697
192	2024-05-01	control	Obesity	34	1.28
192	2024-05-01	control	Total Diet-responsive	344	969
192	2024-05-01	control	Mental Health (Anxiety + Depression)	123	850
192	2024-05-01	control	Total Medical	386	1.424
192	2024-05-01	treated	Total Diet-responsive	12	179
192	2024-05-01	treated	Mental Health (Anxiety + Depression)	9	216
192	2024-05-01	treated	Total Medical	14	950
210	2024-05-01	control	Total Diet-responsive	79	2.827
210	2024-05-01	control	Total Medical	100	5.07
210	2024-05-01	treated	Total Diet-responsive	3	12.18
210	2024-05-01	treated	Total Medical	3	12.194
36	2024-06-01	control	Obesity	18	142
36	2024-06-01	control	Total Diet-responsive	187	362
36	2024-06-01	control	Mental Health (Anxiety + Depression)	47	162
36	2024-06-01	control	Total Medical	200	412
36	2024-06-01	treated	Obesity	2	219
36	2024-06-01	treated	Total Diet-responsive	11	482
36	2024-06-01	treated	Mental Health (Anxiety + Depression)	3	175
36	2024-06-01	treated	Total Medical	13	601
138	2024-06-01	control	Total Diet-responsive	129	2.199
138	2024-06-01	control	Total Medical	153	3.453
138	2024-06-01	treated	Total Diet-responsive	1	300
138	2024-06-01	treated	Total Medical	1	847
168	2024-06-01	control	Digestive Disorders	42	323
168	2024-06-01	control	Obesity	41	2.092
168	2024-06-01	control	Total Diet-responsive	636	1.03
168	2024-06-01	control	Mental Health (Anxiety + Depression)	235	355
168	2024-06-01	control	Total Medical	784	1.744
168	2024-06-01	treated	Digestive Disorders	6	500
168	2024-06-01	treated	Obesity	4	130
168	2024-06-01	treated	Total Diet-responsive	75	1.704
168	2024-06-01	treated	Mental Health (Anxiety + Depression)	27	420
168	2024-06-01	treated	Total Medical	84	2.349
174	2024-06-01	control	Total Diet-responsive	85	818
174	2024-06-01	control	Total Medical	86	817
174	2024-06-01	treated	Total Diet-responsive	1	12
174	2024-06-01	treated	Total Medical	1	12
186	2024-06-01	control	Digestive Disorders	24	850
186	2024-06-01	control	Obesity	48	2.008
186	2024-06-01	control	Total Diet-responsive	391	1.111
186	2024-06-01	control	Mental Health (Anxiety + Depression)	215	627
186	2024-06-01	control	Total Medical	459	2.333
186	2024-06-01	treated	Digestive Disorders	1	715
186	2024-06-01	treated	Obesity	1	129
186	2024-06-01	treated	Total Diet-responsive	7	830
186	2024-06-01	treated	Mental Health (Anxiety + Depression)	2	87
186	2024-06-01	treated	Total Medical	8	1.121
192	2024-06-01	control	Obesity	29	928
192	2024-06-01	control	Total Diet-responsive	331	1.058
192	2024-06-01	control	Mental Health (Anxiety + Depression)	105	176
192	2024-06-01	control	Total Medical	371	2.2
192	2024-06-01	treated	Obesity	1	240
192	2024-06-01	treated	Total Diet-responsive	17	310
192	2024-06-01	treated	Mental Health (Anxiety + Depression)	7	243
192	2024-06-01	treated	Total Medical	17	587
36	2024-07-01	control	Obesity	22	1.195
36	2024-07-01	control	Total Diet-responsive	186	591
36	2024-07-01	control	Mental Health (Anxiety + Depression)	48	175
36	2024-07-01	control	Total Medical	197	622
36	2024-07-01	treated	Total Diet-responsive	8	659
36	2024-07-01	treated	Mental Health (Anxiety + Depression)	4	144
36	2024-07-01	treated	Total Medical	10	587
138	2024-07-01	control	Total Diet-responsive	142	699
138	2024-07-01	control	Mental Health (Anxiety + Depression)	61	194
138	2024-07-01	control	Total Medical	167	1.077
138	2024-07-01	treated	Total Diet-responsive	2	117.069
138	2024-07-01	treated	Mental Health (Anxiety + Depression)	2	102.636
138	2024-07-01	treated	Total Medical	2	145.099
168	2024-07-01	control	Digestive Disorders	40	448
168	2024-07-01	control	Obesity	43	1.675
168	2024-07-01	control	Total Diet-responsive	677	1.115
168	2024-07-01	control	Mental Health (Anxiety + Depression)	266	314
168	2024-07-01	control	Total Medical	812	1.973
168	2024-07-01	treated	Digestive Disorders	4	614
168	2024-07-01	treated	Obesity	4	262
168	2024-07-01	treated	Total Diet-responsive	66	735
168	2024-07-01	treated	Mental Health (Anxiety + Depression)	18	763
168	2024-07-01	treated	Total Medical	83	1.248
174	2024-07-01	control	Total Diet-responsive	102	502
174	2024-07-01	control	Total Medical	104	502
174	2024-07-01	treated	Total Diet-responsive	2	124
174	2024-07-01	treated	Total Medical	2	124
186	2024-07-01	control	Digestive Disorders	34	12.278
186	2024-07-01	control	Obesity	49	942
186	2024-07-01	control	Total Diet-responsive	435	1.785
186	2024-07-01	control	Mental Health (Anxiety + Depression)	216	655
186	2024-07-01	control	Total Medical	514	2.277
186	2024-07-01	treated	Digestive Disorders	1	262
186	2024-07-01	treated	Obesity	2	159
186	2024-07-01	treated	Total Diet-responsive	9	281
186	2024-07-01	treated	Mental Health (Anxiety + Depression)	3	98
186	2024-07-01	treated	Total Medical	13	560
192	2024-07-01	control	Obesity	47	1.175
192	2024-07-01	control	Total Diet-responsive	367	1.471
192	2024-07-01	control	Mental Health (Anxiety + Depression)	122	202
192	2024-07-01	control	Total Medical	412	2.553
192	2024-07-01	treated	Obesity	1	426
192	2024-07-01	treated	Total Diet-responsive	17	1.554
192	2024-07-01	treated	Mental Health (Anxiety + Depression)	7	145
192	2024-07-01	treated	Total Medical	18	2.035
36	2024-08-01	control	Obesity	28	416
36	2024-08-01	control	Total Diet-responsive	197	412
36	2024-08-01	control	Mental Health (Anxiety + Depression)	46	173
36	2024-08-01	control	Total Medical	210	489
36	2024-08-01	treated	Obesity	2	301
36	2024-08-01	treated	Total Diet-responsive	12	339
36	2024-08-01	treated	Mental Health (Anxiety + Depression)	3	148
36	2024-08-01	treated	Total Medical	14	333
138	2024-08-01	control	Total Diet-responsive	146	4.506
138	2024-08-01	control	Mental Health (Anxiety + Depression)	58	186
138	2024-08-01	control	Total Medical	168	5.107
138	2024-08-01	treated	Total Diet-responsive	1	476
138	2024-08-01	treated	Mental Health (Anxiety + Depression)	1	400
138	2024-08-01	treated	Total Medical	1	5.606
168	2024-08-01	control	Digestive Disorders	97	327
168	2024-08-01	control	Obesity	36	369
168	2024-08-01	control	Total Diet-responsive	717	706
168	2024-08-01	control	Mental Health (Anxiety + Depression)	274	347
168	2024-08-01	control	Total Medical	863	1.648
168	2024-08-01	treated	Digestive Disorders	4	429
168	2024-08-01	treated	Obesity	5	136
168	2024-08-01	treated	Total Diet-responsive	83	1.128
168	2024-08-01	treated	Mental Health (Anxiety + Depression)	19	1.037
168	2024-08-01	treated	Total Medical	98	1.723
174	2024-08-01	control	Total Diet-responsive	104	1.009
174	2024-08-01	control	Total Medical	105	1.011
174	2024-08-01	treated	Total Diet-responsive	2	54
174	2024-08-01	treated	Total Medical	2	54
186	2024-08-01	control	Digestive Disorders	34	761
186	2024-08-01	control	Obesity	43	847
186	2024-08-01	control	Total Diet-responsive	406	1.194
186	2024-08-01	control	Mental Health (Anxiety + Depression)	214	607
186	2024-08-01	control	Total Medical	490	2.057
186	2024-08-01	treated	Digestive Disorders	1	100
186	2024-08-01	treated	Obesity	1	76
186	2024-08-01	treated	Total Diet-responsive	10	276
186	2024-08-01	treated	Mental Health (Anxiety + Depression)	2	130
186	2024-08-01	treated	Total Medical	11	590
192	2024-08-01	control	Obesity	54	1.838
192	2024-08-01	control	Total Diet-responsive	398	1.181
192	2024-08-01	control	Mental Health (Anxiety + Depression)	127	236
192	2024-08-01	control	Total Medical	452	1.752
192	2024-08-01	treated	Obesity	1	128
192	2024-08-01	treated	Total Diet-responsive	19	746
192	2024-08-01	treated	Mental Health (Anxiety + Depression)	9	288
192	2024-08-01	treated	Total Medical	19	1.864
36	2024-09-01	control	Obesity	21	205
36	2024-09-01	control	Total Diet-responsive	215	556
36	2024-09-01	control	Mental Health (Anxiety + Depression)	54	151
36	2024-09-01	control	Total Medical	227	593
36	2024-09-01	treated	Total Diet-responsive	9	175
36	2024-09-01	treated	Mental Health (Anxiety + Depression)	4	141
36	2024-09-01	treated	Total Medical	10	186
138	2024-09-01	control	Total Diet-responsive	167	720
138	2024-09-01	control	Mental Health (Anxiety + Depression)	62	276
138	2024-09-01	control	Total Medical	190	1.101
138	2024-09-01	treated	Total Diet-responsive	2	421
138	2024-09-01	treated	Mental Health (Anxiety + Depression)	1	300
138	2024-09-01	treated	Total Medical	2	1.088
168	2024-09-01	control	Digestive Disorders	36	195
168	2024-09-01	control	Obesity	38	179
168	2024-09-01	control	Total Diet-responsive	671	706
168	2024-09-01	control	Mental Health (Anxiety + Depression)	288	392
168	2024-09-01	control	Total Medical	798	1.783
168	2024-09-01	treated	Digestive Disorders	6	84
168	2024-09-01	treated	Obesity	4	166
168	2024-09-01	treated	Total Diet-responsive	79	1.021
168	2024-09-01	treated	Mental Health (Anxiety + Depression)	23	578
168	2024-09-01	treated	Total Medical	93	1.51
174	2024-09-01	control	Total Diet-responsive	107	659
174	2024-09-01	control	Total Medical	108	656
174	2024-09-01	treated	Total Diet-responsive	1	97
174	2024-09-01	treated	Total Medical	1	97
186	2024-09-01	control	Digestive Disorders	28	694
186	2024-09-01	control	Obesity	64	2.077
186	2024-09-01	control	Total Diet-responsive	413	1.602
186	2024-09-01	control	Mental Health (Anxiety + Depression)	219	530
186	2024-09-01	control	Total Medical	487	2.468
186	2024-09-01	treated	Digestive Disorders	2	250
186	2024-09-01	treated	Obesity	2	188
186	2024-09-01	treated	Total Diet-responsive	8	4.606
186	2024-09-01	treated	Mental Health (Anxiety + Depression)	2	196
186	2024-09-01	treated	Total Medical	10	4.442
192	2024-09-01	control	Obesity	46	937
192	2024-09-01	control	Total Diet-responsive	370	737
192	2024-09-01	control	Mental Health (Anxiety + Depression)	131	266
192	2024-09-01	control	Total Medical	419	2.091
192	2024-09-01	treated	Obesity	2	164
192	2024-09-01	treated	Total Diet-responsive	18	1.408
192	2024-09-01	treated	Mental Health (Anxiety + Depression)	8	226
192	2024-09-01	treated	Total Medical	19	2.211
36	2024-10-01	control	Obesity	31	193
36	2024-10-01	control	Total Diet-responsive	218	503
36	2024-10-01	control	Mental Health (Anxiety + Depression)	53	166
36	2024-10-01	control	Total Medical	229	578
36	2024-10-01	treated	Total Diet-responsive	8	422
36	2024-10-01	treated	Mental Health (Anxiety + Depression)	4	150
36	2024-10-01	treated	Total Medical	9	425
138	2024-10-01	control	Total Diet-responsive	149	986
138	2024-10-01	control	Mental Health (Anxiety + Depression)	56	453
138	2024-10-01	control	Total Medical	174	3.335
138	2024-10-01	treated	Total Diet-responsive	2	264
138	2024-10-01	treated	Mental Health (Anxiety + Depression)	1	400
138	2024-10-01	treated	Total Medical	2	891
168	2024-10-01	control	Digestive Disorders	47	582
168	2024-10-01	control	Obesity	48	166
168	2024-10-01	control	Total Diet-responsive	742	881
168	2024-10-01	control	Mental Health (Anxiety + Depression)	320	375
168	2024-10-01	control	Total Medical	891	1.764
168	2024-10-01	treated	Digestive Disorders	4	104
168	2024-10-01	treated	Obesity	3	153
168	2024-10-01	treated	Total Diet-responsive	75	1.345
168	2024-10-01	treated	Mental Health (Anxiety + Depression)	28	582
168	2024-10-01	treated	Total Medical	86	1.707
174	2024-10-01	control	Total Diet-responsive	123	580
174	2024-10-01	control	Total Medical	124	670
174	2024-10-01	treated	Total Diet-responsive	3	993
174	2024-10-01	treated	Total Medical	3	993
186	2024-10-01	control	Digestive Disorders	49	286
186	2024-10-01	control	Obesity	50	1.323
186	2024-10-01	control	Total Diet-responsive	464	1.13
186	2024-10-01	control	Mental Health (Anxiety + Depression)	241	738
186	2024-10-01	control	Total Medical	549	2.514
186	2024-10-01	treated	Digestive Disorders	1	715
186	2024-10-01	treated	Obesity	1	64
186	2024-10-01	treated	Total Diet-responsive	16	473
186	2024-10-01	treated	Mental Health (Anxiety + Depression)	2	113
186	2024-10-01	treated	Total Medical	20	686
192	2024-10-01	control	Obesity	52	641
192	2024-10-01	control	Total Diet-responsive	390	948
192	2024-10-01	control	Mental Health (Anxiety + Depression)	141	612
192	2024-10-01	control	Total Medical	454	1.455
192	2024-10-01	treated	Total Diet-responsive	19	859
192	2024-10-01	treated	Mental Health (Anxiety + Depression)	10	265
192	2024-10-01	treated	Total Medical	20	1.261
36	2024-11-01	control	Obesity	18	713
36	2024-11-01	control	Total Diet-responsive	221	541
36	2024-11-01	control	Mental Health (Anxiety + Depression)	50	178
36	2024-11-01	control	Total Medical	239	585
36	2024-11-01	treated	Obesity	1	407
36	2024-11-01	treated	Total Diet-responsive	6	421
36	2024-11-01	treated	Mental Health (Anxiety + Depression)	1	135
36	2024-11-01	treated	Total Medical	6	681
138	2024-11-01	control	Total Diet-responsive	117	1.828
138	2024-11-01	control	Mental Health (Anxiety + Depression)	43	312
138	2024-11-01	control	Total Medical	138	2.837
138	2024-11-01	treated	Total Diet-responsive	2	330
138	2024-11-01	treated	Mental Health (Anxiety + Depression)	2	330
138	2024-11-01	treated	Total Medical	2	815
168	2024-11-01	control	Digestive Disorders	99	463
168	2024-11-01	control	Obesity	48	216
168	2024-11-01	control	Total Diet-responsive	705	954
168	2024-11-01	control	Mental Health (Anxiety + Depression)	291	440
168	2024-11-01	control	Total Medical	873	2.035
168	2024-11-01	treated	Digestive Disorders	5	100
168	2024-11-01	treated	Obesity	6	117
168	2024-11-01	treated	Total Diet-responsive	80	793
168	2024-11-01	treated	Mental Health (Anxiety + Depression)	17	499
168	2024-11-01	treated	Total Medical	93	1.483
174	2024-11-01	control	Total Diet-responsive	96	657
174	2024-11-01	control	Total Medical	96	657
174	2024-11-01	treated	Total Diet-responsive	1	37
174	2024-11-01	treated	Total Medical	1	37
186	2024-11-01	control	Digestive Disorders	30	2.241
186	2024-11-01	control	Obesity	44	3.176
186	2024-11-01	control	Total Diet-responsive	416	1.209
186	2024-11-01	control	Mental Health (Anxiety + Depression)	208	703
186	2024-11-01	control	Total Medical	481	1.884
186	2024-11-01	treated	Digestive Disorders	1	100
186	2024-11-01	treated	Obesity	2	219
186	2024-11-01	treated	Total Diet-responsive	9	566
186	2024-11-01	treated	Mental Health (Anxiety + Depression)	2	84
186	2024-11-01	treated	Total Medical	12	756
192	2024-11-01	control	Obesity	53	200
192	2024-11-01	control	Total Diet-responsive	400	792
192	2024-11-01	control	Mental Health (Anxiety + Depression)	134	358
192	2024-11-01	control	Total Medical	469	1.285
192	2024-11-01	treated	Total Diet-responsive	21	1.315
192	2024-11-01	treated	Mental Health (Anxiety + Depression)	11	212
192	2024-11-01	treated	Total Medical	22	1.717
210	2024-11-01	control	Total Diet-responsive	14	11.19
210	2024-11-01	control	Total Medical	16	9.896
210	2024-11-01	treated	Total Diet-responsive	1	622
210	2024-11-01	treated	Total Medical	1	622
36	2024-12-01	control	Obesity	21	1.569
36	2024-12-01	control	Total Diet-responsive	216	587
36	2024-12-01	control	Mental Health (Anxiety + Depression)	56	176
36	2024-12-01	control	Total Medical	229	668
36	2024-12-01	treated	Total Diet-responsive	3	96
36	2024-12-01	treated	Mental Health (Anxiety + Depression)	1	135
36	2024-12-01	treated	Total Medical	3	130
138	2024-12-01	control	Total Diet-responsive	131	1.091
138	2024-12-01	control	Mental Health (Anxiety + Depression)	48	169
138	2024-12-01	control	Total Medical	155	1.968
138	2024-12-01	treated	Total Diet-responsive	3	526
138	2024-12-01	treated	Mental Health (Anxiety + Depression)	1	467
138	2024-12-01	treated	Total Medical	3	1.015
168	2024-12-01	control	Digestive Disorders	55	496
168	2024-12-01	control	Obesity	37	284
168	2024-12-01	control	Total Diet-responsive	693	729
168	2024-12-01	control	Mental Health (Anxiety + Depression)	296	477
168	2024-12-01	control	Total Medical	846	1.853
168	2024-12-01	treated	Digestive Disorders	7	173
168	2024-12-01	treated	Obesity	4	136
168	2024-12-01	treated	Total Diet-responsive	78	458
168	2024-12-01	treated	Mental Health (Anxiety + Depression)	17	365
168	2024-12-01	treated	Total Medical	90	1.218
174	2024-12-01	control	Total Diet-responsive	109	926
174	2024-12-01	control	Total Medical	109	928
174	2024-12-01	treated	Total Diet-responsive	2	58
174	2024-12-01	treated	Total Medical	2	58
186	2024-12-01	control	Digestive Disorders	25	2.984
186	2024-12-01	control	Obesity	46	1.235
186	2024-12-01	control	Total Diet-responsive	456	1.741
186	2024-12-01	control	Mental Health (Anxiety + Depression)	226	646
186	2024-12-01	control	Total Medical	528	2.339
186	2024-12-01	treated	Digestive Disorders	1	100
186	2024-12-01	treated	Obesity	3	142
186	2024-12-01	treated	Total Diet-responsive	13	1.158
186	2024-12-01	treated	Mental Health (Anxiety + Depression)	3	167
186	2024-12-01	treated	Total Medical	13	1.296
192	2024-12-01	control	Obesity	49	434
192	2024-12-01	control	Total Diet-responsive	394	698
192	2024-12-01	control	Mental Health (Anxiety + Depression)	144	701
192	2024-12-01	control	Total Medical	449	1.527
192	2024-12-01	treated	Obesity	1	100
192	2024-12-01	treated	Total Diet-responsive	23	745
192	2024-12-01	treated	Mental Health (Anxiety + Depression)	13	246
192	2024-12-01	treated	Total Medical	25	1.478
210	2024-12-01	control	Total Diet-responsive	42	4.389
210	2024-12-01	control	Total Medical	50	5.535
210	2024-12-01	treated	Total Diet-responsive	2	590
210	2024-12-01	treated	Total Medical	2	3.17
